# Supplementary material for: The Verticillium dahliae Sho1‐MAPK pathway regulates melanin biosynthesis and is required for cotton infection
Source: Environ Microbiol. 2019 Nov 24;21(12):4852–74. doi: 10.1111/1462-2920.14846 (PMC6916341; doi:10.1111/1462-2920.14846)
Supplement: Supplementary file 3 — Table S2 Primers used in this study [file EMI-21-4852-s003.xls]

## Sheet: Table S2
S2 Table Primers used in this study
Primer name	Primer 5'-3'	Purpose
VdSho1 gene deletion
pHyg-F	TCTATGCCACCTTACGGTTTGATATTGAA	To amplify hygromycin resistent cassette DNA sequence
pHyg-R	ATGTGCGTGCGTTCTTCCTGGTTCCCGG	To amplify hygromycin resistent cassette DNA sequence
Sho1-5F	CCGGAATTCACGCTACAAACGACAAAGG	To amplify upstream DNA fragment of VdSho1
Sho1-5R	AATGCTCCTTCAATATCAAACCGTAAGGT	To amplify upstream DNA fragment of VdSho1
Sho1-3F	GATGCCGACCGGGAACCAGGAAGAACG	To amplify downstream DNA fragment of VdSho1
Sho1-3R	CCCAAGCTTTAACAGCGGGGCTACACG	To amplify downstream DNA fragment of VdSho1
Yeast two hybrid
Sho1 ΔTM-F	CATATGATGCCACCTTACGGTTCCCTGC	To amplify cDNA sequence of VdSho1ΔTM
Sho1 ΔTM -R	GAATTC TAGCAGGATCAGGTAGTTG	To amplify cDNA sequence of VdSho1ΔTM
Sho1-C1-F	CATATGATGCCTTCAGCCTCACCAC	To amplify cDNA sequence of VdSho1-C1
Sho1-C1-R	GAATTCTCAAGGGTACTCTGTCG	To amplify cDNA sequence of VdSho1-C1
Sho1-SH3-F	CATATGATGTACCGTGCCAAGGCCA	To amplify cDNA sequence of VdSho1-SH3
Sho1-SH3-R	GAATTCTCATAGCAGGATCAGG	To amplify cDNA sequence of VdSho1-SH3
Sho1-C1-1-F	CATATGATGCCTTCAGCCTCACCAC	To amplify cDNA sequence of VdSho1-C1-1
Sho1-C1-1-R	GAATTC TCATGATATCTCGTTCGCAT	To amplify cDNA sequence of VdSho1-C1-1
Sho1-C1-2-F	CATATGATGCCTTCAGCCTCACCAC	To amplify cDNA sequence of VdSho1-C1-2
Sho1-C1-2-R	GAATTC TCACCGCGCTTGCCACCA	To amplify cDNA sequence of VdSho1-C1-2
Vst50-F	CATATGATGAATTTTGACTCCGGCAC	To amplify cDNA sequence of VdVst50
Vst50-R	GAATTCTTAGATGATGCCTCCTGGA	To amplify cDNA sequence of VdVst50
Vst50-SAM-F	CATATG ATGAATTTTGACTCCGGCACC	To amplify cDNA sequence of VdVst50-SAM
Vst50-SAM-R	GAATTCATCCTGCGCTCTCTTCACATC	To amplify cDNA sequence of VdVst50-SAM
Vst50-RA-F	CATATGATG GAGCAGCCCGTGTCC	To amplify cDNA sequence of VdVst50-RA
Vst50-RA-R	GAATTCGATGATGCCTCCTGGAGGA	To amplify cDNA sequence of VdVst50-RA
Vst7-F	CATATGATGCCCGATCCTTTCGCTCC	To amplify cDNA sequence of VdVst7
Vst7-R	GAATTCTTAATTCGAGGACCCATTG	To amplify cDNA sequence of VdVst7
Vst11-F	CATATGATGGCCATGCTGGCTCCCA	To amplify cDNA sequence of VdVst11
Vst11-R	GAATTCTTAGGTAATGGGCGCCAG	To amplify cDNA sequence of VdVst11
Vst20-F	CATATGATGGACGGCCAAAGTCAA	To amplify cDNA sequence of VdVst20
Vst20-R	GAATTCCTAGTTGGCTTTCCTTGC	To amplify cDNA sequence of VdVst20
Vmk1-F	CATATGATGTCGCGCAGCAACGC	To amplify cDNA sequence of VdVmk1
Vmk1-R	GAATTCCTACCGCATAATCTCCTGG	To amplify cDNA sequence of VdVmk1
Cdc42-F	CATATG ATGGTCGTCGCAACTATCAA	To amplify cDNA sequence of VdCdc42
Cdc42-R	GAATTCTCAGTTTGACTGCAGCCTCA	To amplify cDNA sequence of VdCdc42
Fungal biomass detection
EF-1α-F	TGAGTTCGAGGCTGGTATCT	V.dahliae EF-1α gene used for fungal biomass detection
EF-1α-R	CACTTGGTGGTGTCCATCTT	V.dahliae EF-1α gene used for fungal biomass detection
18S-F	CGGCTACCACATCCAAGGAA	Cotton 18S gene used for fungal biomass detection
18S-R	TGTCACTACCTCCCCGTGTCA	Cotton 18S gene used for fungal biomass detection
VdSho1 gene complementary
G-Sho1-5F	TTCCGTCACCAGCCCCTGGGTTCTGACA	To amplify the DNA fragment for VdSho1 complementary vector
G-Sho1-3R	ACCCACTCCCTGACCTTCGTAAAACGAC	To amplify the DNA fragment for VdSho1 complementary vector
Primers used for RT-qPCR
qSho1-1-F	CTATGTCCTGCTGTCGGTTGTC	To measure the transcription level of VdSho1
qSho1-1-R	TGGAGGCTGGACCGAAGTGG	To measure the transcription level of VdSho1
qCMR1	TCAGGACCACCGTGGAACC	To measure the transcription level of VdCMR1
qCMR1	GGAAGAATCCCAGTCTACCGTATCG	To measure the transcription level of VdCMR1
qLac1-F	CGCCGTACTCCGATACAAAG	To measure the transcription level of VdLac1
qLac1-R	GTTTCCGCCAGCATTACC	To measure the transcription level of VdLac1
qVDAG_00183-F	TATGTCCCTGGCGGCTTTAA	To measure the transcription level of VDAG_00183(THN reductase)
qVDAG_00183-R	TGATCCACTCGCAGTCTTCA	To measure the transcription level of VDAG_00183(THN reductase)
qVDAG_00190-F	CTCGTCCTGATCCGTATCCCA	To measure the transcription level of VDAG_00190(VdPKS1)
qVDAG_00190-R	TGTGAATTGAGGCAGGCATG	To measure the transcription level of VDAG_00190(VdPKS1)
qVDAG_03393-F	AAAGGTGTTTGAGAGCGGAC	To measure the transcription level of VDAG_03393(scytalone dehydratase)
qVDAG_03393-R	ATCTCCCTCTCCACAACAGC	To measure the transcription level of VDAG_03393(scytalone dehydratase)
qVDAG_03665-F	TGGCATCAAGACAGACATGTA	To measure the transcription level of VDAG_03665(T4HN reductase)
qVDAG_03665-R	ACAACGCGAGCGATGTCGAT	To measure the transcription level of VDAG_03665(TH4N reductase)
qVst7-F	GTGCTGCCACCTTTAGCCTCCC	To measure the transcription level of VdVst7
qVst7-R	CGTCATTCATGTAGCCTCTGTTGGA	To measure the transcription level of VdVst7
qVst11-F	GTCAGACGAGGCACTGGAGG	To measure the transcription level of VdVst11
qVst11-R	TGTCGGACAAAGCTGCGCAC	To measure the transcription level of VdVst11
qVst12-F	AGCACAACACCGACGCACCC	To measure the transcription level of VdVst12
qVst12-R	CATGCTGAGCGTCTGGAGGC	To measure the transcription level of VdVst12
qVst20-F	GCACTCAAAGGGCGTTATCC	To measure the transcription level of VdVst20
qVst20-R	CCAGTAAGGAGTGCCGACCAT	To measure the transcription level of VdVst20
qVst50-F	ACGCAACACGAACGCTCCAT	To measure the transcription level of VdVst50
qVst50-R	GGTGCGGGATGAAGGTGTCG	To measure the transcription level of VdVst50
qVmk1-F	GTTCTGTCTGCGGACCCTGC	To measure the transcription level of VdVmk1
qVmk1-R	GCATGTCCGTCTCCATGAGTTCC	To measure the transcription level of VdVmk1
qCdc42-F	CGTATGCTTCAGCGTCACCT	To measure the transcription level of VdCdc42
qCdc42-R	CGTACTTGACCGCACCGAGA	To measure the transcription level of VdCdc42
qELF-F	CCATTGATATCGCACTGTGG	To measure the transcription level of VdEF-1a
qELF-R	TGGAGATACCAGCCTCGAAC	To measure the transcription level of VdEF-1a
